# Supplementary material for: Transcriptome analyses and differential gene expression in a non-model fish species with alternative mating tactics
Source: BMC Genomics. 2014 Feb 28;15:167. doi: 10.1186/1471-2164-15-167 (PMC4029132; doi:10.1186/1471-2164-15-167)
Supplement: Additional file 1: Table S1-Table S7 — Table S1: Size and number of reads (after quality trimming) for each sample. TM = territorial male, SM = sneaker male, F = female. Table S2: Enriched functions throughout the whole transcriptome of Tripterygion delaisi with elevated GO-term function and the clustered lower-level GO-terms (if applicable). The letter correspond to letters found in the treemap (Figure 2). Table S3: Genes expressed on average above 10000 reads throughout the transcriptome. Normalized expression values for all 15 individuals, as well as average and sums are provide Table S4: List of differentially expressed contigs with successful gene annotation between territorial male (TM) and sneaker male (SM) of T. delaisi. Table S5: List of differentially expressed contigs with successful gene annotation between sneaker male (SM) and female (F) of T. delaisi. Table S6: List of differentially expressed contigs with successful gene annotation between territorial male (TM) and female (F) of T. delaisi. Table S7: Posterior probability of differential expression of each ‘candidate gene’ isoform for each of the comparisons. Gene name and description as well as T. delaisi transcriptome contig identifier are provided. Probabilities marked in red were found to be significantly differentially expressed, but only the grey cell were differentially expressed after exclusion of differentially expressed contigs due to high individual variation (SD > Mean). [file 1471-2164-15-167-S1.XLSX]

## Sheet: TableS1
Table S1: Size and number of reads for each sample. TM=territorial male, SM=sneaker male, F=female.
	sequencing	# reads (Before quality trimming)	# reads (After quality trimming)
TM1	109bp	21025586	17946453
TM2	52bp	8723868	7479913
TM3	52bp	16789494	14055909
TM4	52bp	13034819	12489118
TM5	52bp	15367920	14731015
SM1	109bp	11697217	9700151
SM2	52bp	9911074	7440685
SM3	52bp	30385271	29015720
SM4	52bp	6427528	6126544
SM5	52bp	17075589	16048942
F1	109bp	12031029	10409777
F2	52bp	12413103	10773332
F3	52bp	6070740	4655953
F4	52bp	15860581	15237815
F5	52bp	18848964	18037452

## Sheet: TableS2
Table S2: Enriched functions throughout the whole transcriptome of Tripterygion delaisi with elevated GO-term function and the clustered lower-level GO-terms (if applicable). The letter correspond to letters found in the treemap (Figure 2).
Representative upper-level GO-term	letter represented in treemap	Clustered GO-terms (lower level)	abslog10pvalue
behavior			4.3206
reproduction			5.3958
antigen processing and presentation of exogenous peptide antigen			6.6126
apoptotic process			5.8894
biological regulation			26.8416
catabolic process			7.1618
cell communication			7.0372
cell differentiation	a	cell differentiation	11.9666
	b	otolith mineralization	10.0287
	c	coronary artery morphogenesis	6.6345
	d	regulation of axon diameter	4.5544
cellular component organization or biogenesis			6.4425
cellular process			12.7352
cellular respiration			7.6968
death			5.1805
developmental process			15.3261
generation of precursor metabolites and energy			21.4935
heterocycle metabolic process			21.0635
intermediate filament-based process			15.4486
interphase of mitotic cell cycle			4.8182
localization			7.3288
microtubule-based process			5.8416
multicellular organismal process			8.5031
oxidation-reduction process			4.4535
protein complex disassembly	a	protein complex disassembly	7.6326
	b	intermediate filament bundle assembly	59.1118
	c	synapse organization	8.821
regulation of biological quality	a	regulation of biological quality	7.8665
	b	regulation of cellular amino acid metabolic process	16.9031
	c	regulation of cellular amine metabolic process	8.2013
	d	gamma-aminobutyric acid metabolic process	5.8069
	e	regulation of transport	5.6402
	f	cellular ion homeostasis	7.2197
	g	dicarboxylic acid metabolic process	8.2132
	h	nucleobase-containing small molecule metabolic process	4.5243
	i	cellular amine metabolic process	6.2588
signaling			4.384
small molecule metabolic process			7.3458
SRP-dependent cotranslational protein targeting to membrane	a	SRP-dependent cotranslational protein targeting to membrane	4.9172
	b	neurotransmitter transport	49.0545
	c	cellular localization	18.4342
	d	secretion	23.9431
	e	proton transport	7.9586
	f	hydrogen transport	19.857
	g	macromolecule localization	19.1785
	h	ion transport	11.4168
	i	transferrin transport	9.3716
	j	establishment of mitochondrion localization	6.6126
synaptic transmission	a	synaptic transmission	7.8633
	b	ionotropic glutamate receptor signaling pathway	28.9788
	c	cell-cell signaling	8.7258
	d	regulation of epidermal growth factor receptor signaling pathway	24.1864
translational elongation	a	translational elongation	51.1918
	b	mRNA metabolic process	29.9469
	c	ATP biosynthetic process	18.6253
	d	nuclear-transcribed mRNA catabolic process, nonsense-mediated decay	31.3615
	e	negative regulation of protein dephosphorylation	6.0655
	f	gamma-aminobutyric acid biosynthetic process	4.6799
	g	'de novo' posttranslational protein folding	11.0846
	h	RNA splicing	10.1085
	i	carbohydrate catabolic process	7.5302
	j	RNA processing	6.0031
	k	ADP biosynthetic process	5.2865
	l	negative regulation of cellular component organization	5.2248
	m	cofactor catabolic process	6.7721
	n	positive regulation of microtubule polymerization or depolymerization	7.0343

## Sheet: TableS3
Table S3: Genes expressed on average above 10000 reads throughout the transcriptome. Normalized expression values for all 15 individuals, as well as average and sums are provided
contig id	UniGene ID	Gene title	Gene symbol	E-value	TM1	TM2	TM3	TM4	TM5	SM1	SM2	SM3	SM4	SM5	F1	F2	F3	F4	F5	mean	SUM
comp6_c0_seq1	Q5DU56	Protein NLRC3	Nlrc3	4.55e-09	321247	206942	146629	539101	206441	153973	132899	165741	68981.1	97373.7	930348	89695.4	129757	68527.4	185626	229552	3.44328e+06
comp13_c0_seq2	not available	not available	not available		164243	154508	162221	142954	91230.5	22920.4	146694	117656	120913	124735	176788	193592	209759	134729	100417	137557	2.06336e+06
comp0_c3_seq1	P29648	Cytochrome c oxidase subunit 1	mt-co1	0	45866.4	55074.7	43857.9	33881.3	78612.7	45890.8	39001.2	59321.1	57506	42433.1	90322.2	49849.3	37690.5	42790.4	66890.4	52599.2	788988
comp11_c0_seq3	Q37676	NADH-ubiquinone oxidoreductase chain 1	MT-ND1	2.69e-103	63018.9	54697.9	25201.7	70339.7	62555.7	36520.8	18954.8	43041.2	31987.8	26389.7	124705	25180.7	35660.4	23256.7	46903.2	45894.3	688414
comp58_c0_seq1	not available	not available	not available		37037.4	41005.4	45614.7	31030.3	23680.1	14143.7	26257.7	25136.2	29064.7	25756.6	50779.8	38636.9	54970	27875	20477.5	32764.4	491466
comp94_c0_seq4	P36977	Synaptosomal-associated protein 25-A	snap25a	2.18e-111	21500	26304.8	22745.6	22079.8	29805.2	25932.8	17784.1	24854.9	25614.8	24130.7	28897.8	21489.3	23577.6	22724.3	25694.3	24209.1	363136
comp61_c0_seq1	Q94SD0	Cytochrome b	mt-cyb	6.66e-176	22676.8	20581.2	17438.5	16720.1	28614.2	18716.4	18206.3	26925.7	19123.7	14648.8	40867.2	21005.7	15470.6	18272.8	27943	21814.1	327211
comp65_c0_seq1	O78682	Cytochrome c oxidase subunit 2	mt-co2	4.16e-91	16971.1	23678	16275.9	16326.2	33709.3	22209.8	12891.3	26606.5	17124.7	14077.4	36465.9	16091.3	13364.8	14147	26049.5	20399.3	305989
comp0_c3_seq2	O61787	Cytochrome c oxidase subunit 1	mt-co1	3.27e-58	16280.6	26908.7	11057.6	28263.8	36800.1	27150.6	6392.39	26932.3	16615.7	13020.4	28327.8	8781.44	8928.5	17163.8	25068	19846.1	297692
comp163_c0_seq1	P28770	Ependymin-1	epd1	1.32e-47	5090.17	10081.6	10270.3	3578.35	25702	12940.3	19746.8	37239.1	12717.5	26452.7	10498.9	17334.8	19740.7	13164.5	25353.1	16660.7	249911
comp75_c0_seq1	P69218	Cytochrome c oxidase subunit 3	mt-co3	4.53e-127	19429.3	15260.5	5337.66	18052.2	31438.6	20881.7	11827.6	15971.4	14474.2	14524.6	25429.8	10972.7	10637.3	12426.4	21412.6	16538.4	248076
comp138_c0_seq1	P24722	Creatine kinase B-type	CKB	3.12e-176	13373.4	13477.2	9365.68	14817.5	19798	32056.2	9763.4	20010.6	14913.4	16559.8	15784.3	10299.3	7960.78	12830.8	22659.7	15578	233670
comp105_c0_seq1	Q36967	ATP6_SALSA ATP synthase subunit a	mt-atp6	2.36e-68	14514.9	16110.1	12859.4	11259.9	26205.9	16553.2	8948.06	16549.6	14175.2	10945.4	23009.5	12229.1	8069.22	9693.1	16496.1	14507.9	217619
comp232_c0_seq2	O42161	Actin, cytoplasmic 1	actb	0	10437.9	10007.4	6422.23	11324	13183.4	23407.3	9741.78	15698.5	12787.4	14474.9	11958.4	10374.5	6248.24	10194.8	17557.1	12254.5	183818
comp74_c0_seq1	P62972	Polyubiquitin (Fragment)	-	1.43e-36	9252.4	8552.94	9048.55	9325.61	13681.7	17516	7622.56	11461	10350.3	11603.4	8936.2	6932.4	7955.71	10095.6	11276.8	10240.7	153611

## Sheet: TableS4
Table S4: List of differentially expressed contigs with successful gene annotation between territorial male (TM) and sneaker male (SM) of T. delaisi.
Upregulation	contig identifier	Gene name	Gene symbol	E-value
SM	comp8817_c0_seq1	ATP-binding cassette sub-family A member 3	ABCA3	1.72e-45
SM	comp39959_c0_seq8	ATP-binding cassette sub-family D member 1	ABCD1	9.72e-44
SM	comp1644_c2_seq14	Disintegrin and metalloproteinase domain-containing protein 23	ADAM23	0
SM	comp33774_c0_seq4	Alkyldihydroxyacetonephosphate synthase	AGPS	0
SM	comp1054_c1_seq2	A-kinase anchor protein 8-like	Akap8l	3.78e-68
SM	comp76316_c0_seq1	Retinal dehydrogenase 2	ALDH1A2	4.36e-156
SM	comp10956_c0_seq1	Aldehyde dehydrogenase family 9 member A1	aldh9A1	0
SM	comp125232_c0_seq2	Angiopoietin-related protein 3	Angptl3	3.8e-36
SM	comp67885_c0_seq1	Membrane primary amine oxidase	AOC3	4.18e-72
SM	comp7389_c0_seq2	ADP-ribosylation factor 3	arf3	5.43e-59
SM	comp2424_c1_seq1	V-type proton ATPase 116 kDa subunit a isoform 1	ATP6V0A1	0
SM	comp43454_c0_seq11	Ubiquitin carboxyl-terminal hydrolase BAP1	bap1	2.15e-144
SM	comp71129_c0_seq1	Baculoviral IAP repeat-containing protein 6	BIRC6	2.93e-34
SM	comp2039_c1_seq3	Voltage-dependent T-type calcium channel subunit alpha-1I	Cacna1i	1.54e-81
SM	comp153128_c0_seq2	E3 SUMO-protein ligase CBX4	Cbx4	2.6e-14
SM	comp14607_c0_seq1	T-complex protein 1 subunit eta	CCT7	0
SM	comp11126_c0_seq14	CD226_MOUSE CD226 antigen	Cd226	3.87e-20
SM	comp118368_c0_seq2	Choline O-acetyltransferase	chat	9.79e-14
SM	comp166663_c0_seq1	Neuronal acetylcholine receptor subunit alpha-7	CHRNA7	3.19e-27
SM	comp27335_c0_seq2	Carbohydrate sulfotransferase 7	CHST7	1.73e-118
SM	comp48212_c0_seq2	2',3'-cyclic-nucleotide 3'-phosphodiesterase	CNP	1.15e-16
SM	comp55913_c0_seq1	Collagen alpha-2(I) chain	col1a2	1.19e-155
SM	comp8588_c1_seq5	Carnitine O-palmitoyltransferase 1,	CPT1A	0
SM	comp7707_c0_seq1	Cartilage acidic protein 1	crtac1	1.97e-102
SM	comp82722_c0_seq3	Cytoplasmic FMR1-interacting protein 1 homolog	cyfip1	0
SM	comp27813_c0_seq5	Serine/threonine-protein kinase DCLK1	DCLK1	3.4e-153
SM	comp68554_c0_seq4	Serine/threonine-protein kinase DCLK2	DCLK2	2.87e-99
SM	comp37048_c0_seq1	Dihydrolipoyllysine-residue acetyltransferase component of pyruvate dehydrogenase complex	Dlat	1.23e-54
SM	comp60283_c0_seq1	Dipeptidyl peptidase 3	DPP3	0
SM	comp46471_c0_seq1	Dihydropyrimidinase-related protein 2	DPYSL2	9.4e-33
SM	comp2461_c1_seq1	Dihydropyrimidinase-related protein 5	DPYSL5	0
SM	comp6648_c0_seq4	Protein FAM73A	fam73a	7.96e-34
SM	comp66868_c0_seq1	Fibroblast growth factor-binding protein 1	FGFBP1	3.86e-13
SM	comp31658_c0_seq2	Fibroblast growth factor receptor 2	FGFR2	2.15e-48
SM	comp29410_c0_seq2	Fukutin-related protein	FKRP	1.42e-104
SM	comp16182_c0_seq5	Proto-oncogene c-Fos	fos	1.78e-110
SM	comp198058_c0_seq1	Secreted frizzled-related protein 3	FRZB	3.97e-45
SM	comp202811_c0_seq1	Galactose-3-O-sulfotransferase 2	Gal3st2	1.93e-52
SM	comp2609_c0_seq3	Heterogeneous nuclear ribonucleoprotein A/B	Hnrnpab	1.95e-83
SM	comp28639_c0_seq2	Estradiol 17-beta-dehydrogenase 12-B	hsd17b12b	3.69e-32
SM	comp2626_c1_seq2	Endoplasmin	HSP90B1	0
SM	comp25911_c0_seq6	Islet cell autoantigen 1	Ica1	2.72e-145
SM	comp20695_c0_seq1	Insulin-induced gene 1 protein	insig1	1.91e-90
SM	comp184496_c0_seq1	Insulinoma-associated protein 1	Insm1	1.44e-33
SM	comp2406_c0_seq9	Kinesin light chain 1	Klc1	1.03e-69
SM	comp2406_c0_seq15	Kinesin light chain 1	Klc1	9.83e-48
SM	comp127046_c0_seq2	Krueppel-like factor 11	Klf11	3.15e-13
SM	comp156837_c0_seq2	Laminin subunit alpha-1	Lama1	6.15e-30
SM	comp40719_c0_seq1	Laminin subunit gamma-1	lamc1	8.49e-87
SM	comp59040_c0_seq2	Lamin-B2	LMNB2	9.14e-132
SM	comp141667_c0_seq1	Leucine-rich repeats and immunoglobulin-like domains protein 1	LRIG1	4.82e-21
SM	comp16965_c0_seq2	MAPK3_RAT MAP kinase-activated protein kinase 3	Mapkapk3	2.94e-44
SM	comp24011_c0_seq8	Major facilitator superfamily domain-containing protein 3	MFSD3	3.04e-55
SM	comp18809_c0_seq19	Histone-lysine N-methyltransferase MLL5	MLL5	4.62e-93
SM	comp8038_c0_seq1	Myotubularin-related protein 1	MTMR1	0
SM	comp16801_c0_seq7	Myosin-IXb	MYO9B	6.96e-92
SM	comp16313_c0_seq1	Sodium/potassium-transporting ATPase subunit beta-1-interacting protein 1	Nkain1	1.07e-102
SM	comp21083_c0_seq5	Nephronectin	NPNT	1.16e-55
SM	comp54386_c0_seq3	Neuropilin-2	Nrp2	1.42e-21
SM	comp29253_c0_seq1	ADP-sugar pyrophosphatase	NUDT5	4.53e-66
SM	comp9372_c0_seq3	SOSS complex subunit B2	obfc2a	8.46e-78
SM	comp104079_c0_seq2	Occludin	OCLN	5.88e-44
SM	comp27875_c0_seq2	Oligodendrocyte transcription factor 2	OLIG2	6.3e-54
SM	comp103850_c0_seq1	Nociceptin receptor	OPRL1	4.94e-54
SM	comp99465_c0_seq2	P2X purinoceptor 7	P2RX7	3.67e-49
SM	comp12743_c0_seq1	Protein-arginine deiminase type-2	Padi2	6.3e-177
SM	comp6501_c1_seq1	Poly [ADP-ribose] polymerase 1	PARP1	0
SM	comp43685_c0_seq1	Parvalbumin	Parvalbumin	8.59e-35
SM	comp23357_c0_seq6	Pyruvate carboxylase	Pc	2.79e-49
SM	comp12118_c1_seq2	Protocadherin-10	PCDH10	2.49e-92
SM	comp28536_c0_seq3	PEST proteolytic signal-containing nuclear protein	PCNP	4.56e-31
SM	comp28536_c0_seq1	PEST proteolytic signal-containing nuclear protein	PCNP	3.9e-30
SM	comp73779_c0_seq1	Pyridoxal kinase	PDXK	1.17e-14
SM	comp10905_c0_seq3	PHD finger protein 20	Phf20	1.56e-45
SM	comp12556_c0_seq1	Plexin-B1	Plxnb1	7.75e-62
SM	comp11376_c0_seq2	Lipid phosphate phosphohydrolase 3	PPAP2B	3.12e-115
SM	comp17870_c0_seq4	Liprin-beta-1	PPFIBP1	2.07e-172
SM	comp5575_c0_seq5	Protein phosphatase 1L	PPM1L	1.28e-155
SM	comp7208_c0_seq3	Protein phosphatase inhibitor 2	PPP1R2	1.8e-32
SM	comp117_c0_seq8	Phosphatidylinositol 3,4,5-trisphosphate-dependent Rac exchanger 1 protein	PREX1	0
SM	comp111202_c0_seq2	Phosphatidylinositol 3,4,5-trisphosphate-dependent Rac exchanger 2 protein	PREX2	5.7e-159
SM	comp10601_c0_seq1	Protein arginine N-methyltransferase 1	prmt1	0
SM	comp64804_c0_seq1	Proline-rich protein 18	Prr18	2.71e-13
SM	comp26244_c0_seq8	Ras-related protein Rab-27B	RAB27B	2.13e-100
SM	comp8838_c0_seq1	Ras-related protein Rab-2A	RAB2A	8.43e-108
SM	comp8551_c1_seq1	Ras-related protein Rab-33A	Rab33a	6.54e-89
SM	comp49780_c0_seq3	RNA-binding protein 28	RBM28	2.19e-19
SM	comp51799_c0_seq2	Retinol dehydrogenase 10-A	rdh10a	3.69e-131
SM	comp43014_c0_seq1	Repulsive guidance molecule A	RGMA	3.18e-53
SM	comp252_c2_seq9	Ras-like GTP-binding protein Rho1	Rho1	7.67e-43
SM	comp6604_c0_seq2	RIMS-binding protein 2	RIMBP2	3.72e-29
SM	comp101241_c0_seq1	Roundabout homolog 1	Robo1	2.29e-155
SM	comp1261_c0_seq1	40S ribosomal protein S12	RPS12	1.65e-67
SM	comp17140_c0_seq9	Ryanodine receptor 3	RYR3	0
SM	comp11877_c1_seq1	Septin-2	Sept2	1.51e-170
SM	comp75236_c0_seq3	Histone-lysine N-methyltransferase SETD2	SETD2	9.6e-90
SM	comp9701_c0_seq2	Leucine-rich repeat protein SHOC-2	shoc2	4.05e-158
SM	comp1807_c0_seq4	Solute carrier family 25 member 42	slc25a42	1.95e-117
SM	comp113818_c0_seq1	Solute carrier family 2, facilitated glucose transporter member 1	Slc2a1	3.33e-59
SM	comp141472_c0_seq1	Solute carrier family 2, facilitated glucose transporter member 3	SLC2A3	4.68e-47
SM	comp7731_c1_seq1	Sodium- and chloride-dependent creatine transporter 1	SLC6A8	0
SM	comp89774_c0_seq3	Low affinity cationic amino acid transporter 2	slc7a2	1.84e-32
SM	comp22706_c0_seq11	Cationic amino acid transporter 4	Slc7a4	0
SM	comp7353_c0_seq5	Sorting nexin-25	SNX25	0
SM	comp53131_c0_seq1	Transcription factor SOX-4	Sox4	5.42e-20
SM	comp31537_c0_seq2	SPARC	SPARC	5.78e-133
SM	comp43941_c0_seq3	Kunitz-type protease inhibitor 1	SPINT1	6.04e-46
SM	comp30670_c0_seq1	Signal peptide peptidase-like 3	SPPL3	1.28e-158
SM	comp2164_c0_seq13	Double-stranded RNA-binding protein Staufen homolog 1	STAU1	0
SM	comp12094_c0_seq2	Succinyl-CoA ligase [ADP-forming] subunit beta	SUCLA2	3.04e-138
SM	comp57761_c0_seq4	Succinyl-CoA ligase [GDP-forming] subunit beta	SUCLG2	7.03e-177
SM	comp19767_c0_seq4	Sulfotransferase 4A1	SULT4A1	1.38e-126
SM	comp144305_c0_seq2	Switch-associated protein 70	SWAP70	1.23e-31
SM	comp33726_c0_seq8	Synaptotagmin-like protein 1	SYTL1	5.18e-83
SM	comp114476_c0_seq1	Transforming growth factor beta-3	TGFB3	6.09e-113
SM	comp192089_c0_seq1	Transmembrane protein 132E	TMEM132E	1.05e-23
SM	comp13957_c0_seq4	Transmembrane and TPR repeat-containing protein 3	TMTC3	0
SM	comp42814_c0_seq3	Tumor necrosis factor receptor superfamily member 14	TNFRSF14	3.12e-28
SM	comp26862_c0_seq3	Transmembrane protein adipocyte-associated 1 homolog	tpra1	1.2e-159
SM	comp11444_c0_seq5	Tetraspanin-5	TSPAN5	5.8e-144
SM	comp71603_c0_seq1	Tetratricopeptide repeat protein 28	TTC28	0
SM	comp4202_c0_seq1	Tumor suppressor candidate 5 homolog	tusc5	9.91e-19
SM	comp1037_c0_seq3	UDP-N-acetylhexosamine pyrophosphorylase-like protein 1	uap1l1	2.4e-133
SM	comp31466_c0_seq3	Ubiquitin carboxyl-terminal hydrolase 24	USP24	3.25e-78
SM	comp138966_c0_seq1	U3 small nucleolar RNA-associated protein 15 homolog	utp15	3.27e-67
SM	comp55046_c1_seq16	Exportin-6	xpo6	1.39e-150
SM	comp14997_c0_seq6	ATP-dependent zinc metalloprotease YME1L1	YME1L1	0
SM	comp48805_c0_seq3	Zinc finger and BTB domain-containing protein 5	Zbtb5	6.45e-72
SM	comp26462_c0_seq14	Calpain-1 catalytic subunit		0
SM	comp22582_c0_seq1	Tubulin beta-7 chain		2.5e-33
TM	comp9746_c0_seq1	ATP-binding cassette sub-family A member 1	ABCA1	0
TM	comp9746_c0_seq12	ATP-binding cassette sub-family A member 1	ABCA1	0
TM	comp15681_c0_seq3	Aldehyde dehydrogenase family 1 member L1	aldh1l1	0
TM	comp5443_c0_seq12	Serine/threonine-protein phosphatase 6 regulatory ankyrin repeat subunit A	ANKRD28	0
TM	comp751_c0_seq6	AT-rich interactive domain-containing protein 4B	Arid4b	3.8e-28
TM	comp753_c0_seq18	Brain-specific angiogenesis inhibitor 3	Bai3	2.95e-107
TM	comp29947_c0_seq1	Betaine--homocysteine S-methyltransferase 1	bhmt	3.54e-91
TM	comp11793_c0_seq7	Protein bicaudal D homolog 1	Bicd1	1.49e-77
TM	comp40898_c0_seq5	UPF0606 protein C11orf41	C11orf41	7.87e-44
TM	comp13292_c0_seq5	Calcium/calmodulin-dependent protein kinase type II subunit gamma	Camk2g	4.2e-44
TM	comp9342_c0_seq2	Cell division cycle and apoptosis regulator protein 1	Ccar1	9.78e-62
TM	comp72728_c0_seq3	Coiled-coil domain-containing protein 84	Ccdc84	6.68e-29
TM	comp12790_c0_seq4	Phosphatidate cytidylyltransferase 2	Cds2	6.63e-87
TM	comp38969_c0_seq6	Centrosomal protein of 170 kDa	CEP170	9.53e-41
TM	comp105541_c0_seq2	Carbohydrate sulfotransferase 8	Chst8	2.24e-26
TM	comp19295_c0_seq18	CUB and sushi domain-containing protein 2	CSMD2	0
TM	comp41768_c0_seq6	Cleavage stimulation factor subunit 3	Cstf3	1.78e-11
TM	comp16943_c0_seq2	Protein argonaute-2	eif2c2	1.05e-83
TM	comp3422_c0_seq1	Eukaryotic translation initiation factor 5A-2	EIF5A2	3.63e-55
TM	comp18291_c0_seq4	Fragile X mental retardation syndrome-related protein 2	FXR2	4.71e-76
TM	comp1343_c1_seq7	GON-4-like protein	GON4L	3.63e-47
TM	comp23840_c0_seq2	Probable G-protein coupled receptor 22	GPR22	4.01e-161
TM	comp2449_c0_seq4	COP9 signalosome complex subunit 1	Gps1	2.71e-30
TM	comp16971_c0_seq6	G-protein-signaling modulator 1	Gpsm1	0
TM	comp65114_c0_seq3	Growth factor receptor-bound protein 10	Grb10	7.14e-114
TM	comp15699_c0_seq2	Potassium/sodium hyperpolarization-activated cyclic nucleotide-gated channel 1	Hcn1	2.88e-29
TM	comp39689_c0_seq3	IQEC3_RAT IQ motif and SEC7 domain-containing protein 3	Iqsec3	2.8e-85
TM	comp7798_c0_seq7	Kinase suppressor of Ras 2	KSR2	0
TM	comp11191_c0_seq6	LIM and SH3 domain protein 1	LASP1	2.64e-50
TM	comp108324_c0_seq2	Protein lunapark-B	lnpb	8.76e-57
TM	comp1242_c2_seq3	MAP kinase-activating death domain protein	MADD	0
TM	comp1242_c2_seq8	MAP kinase-activating death domain protein	MADD	0
TM	comp183650_c0_seq1	Major facilitator superfamily domain-containing protein 6	MFSD6	3.74e-29
TM	comp78022_c0_seq2	Alpha-1,3-mannosyl-glycoprotein 4-beta-N-acetylglucosaminyltransferase C	MGAT4C	0
TM	comp22175_c0_seq3	Protein MICAL-3	MICAL3	3.13e-31
TM	comp32137_c0_seq3	MAGUK p55 subfamily member 2	MPP2	9.89e-35
TM	comp9562_c0_seq5	Myelin transcription factor 1	myt1	1.13e-15
TM	comp691_c1_seq2	Nascent polypeptide-associated complex subunit alpha	NAC-alpha domain-containing protein 1	8.88e-47
TM	comp20129_c0_seq2	Neuronal calcium sensor 1	Ncs1	1.28e-103
TM	comp26805_c0_seq1	Nuclear distribution protein nudE-like 1-B	ndel1b	1.46e-17
TM	comp4458_c0_seq1	Neuralized-like protein 1A	Neurl	4.07e-74
TM	comp30410_c0_seq2	NK-tumor recognition protein	Nktr	1.05e-61
TM	comp816_c2_seq5	NK-tumor recognition protein	NKTR	8.81e-16
TM	comp41968_c0_seq1	Nuclear receptor subfamily 1 group D member 2	NR1D2	6.88e-55
TM	comp6869_c0_seq1	NT-3 growth factor receptor	NTRK3	4.6e-109
TM	comp594_c0_seq1	Poly [ADP-ribose] polymerase 6	PARP6	5.38e-53
TM	comp7925_c0_seq11	Protocadherin alpha-8	PCDHA8	1.02e-51
TM	comp10905_c0_seq7	PHD finger protein 20	Phf20	2.85e-30
TM	comp905_c1_seq9	Plakophilin-4	PKP4	1.5e-113
TM	comp4543_c0_seq1	Thioredoxin-dependent peroxide reductase	PRDX3	6.51e-18
TM	comp4423_c0_seq2	Protein kinase C delta type	PRKCD	0
TM	comp75732_c0_seq1	3-hydroxyacyl-CoA dehydratase	ptplad1	5.04e-68
TM	comp2072_c1_seq19	Receptor-type tyrosine-protein phosphatase S	PTPRS	2.57e-62
TM	comp17569_c0_seq8	Rab11 family-interacting protein 5	RAB11FIP5	5.79e-13
TM	comp17569_c0_seq6	Rab11 family-interacting protein 5	RAB11FIP5	5.85e-12
TM	comp2767_c0_seq7	Rap1 GTPase-activating protein 1	RAP1GAP	0
TM	comp10995_c1_seq3	Histone-binding protein RBBP7	rbbp7	0
TM	comp13944_c0_seq6	RNA-binding motif, single-stranded-interacting protein 3	RBMS3	1.14e-67
TM	comp61597_c0_seq3	Retinol dehydrogenase 12	RDH12	2.91e-79
TM	comp41210_c0_seq3	Inactive rhomboid protein 1	rhbdf1	1.91e-87
TM	comp14284_c0_seq1	Sodium channel protein type 2 subunit alpha	Scn2a	3.56e-63
TM	comp786_c0_seq8	Sodium channel protein type 8 subunit alpha	Scn8a	3.66e-79
TM	comp33608_c0_seq3	Histone-lysine N-methyltransferase SETDB1-B	setdb1b	2.5e-125
TM	comp60688_c0_seq3	Equilibrative nucleoside transporter 1	SLC29A1	5.66e-104
TM	comp60688_c0_seq6	Equilibrative nucleoside transporter 1	SLC29A1	5.66e-104
TM	comp11831_c0_seq3	Serine/arginine-rich splicing factor 10	Srsf10	1.12e-15
TM	comp77333_c0_seq3	Signal transducer and activator of transcription 5A	STAT5A	1.72e-92
TM	comp1216_c0_seq2	Synapsin-2	Syn2	9.9e-160
TM	comp297_c1_seq18	CUGBP Elav-like family member 3-A	tnrc4-a	1.01e-70
TM	comp3289_c0_seq5	Tensin	TNS	1.15e-158
TM	comp57089_c0_seq6	Torsin-1A-interacting protein 2	Tor1aip2	9.34e-48
TM	comp19804_c0_seq1	Teashirt homolog 1	tshz1	2.13e-138
TM	comp6503_c0_seq2	Cytochrome b-c1 complex subunit 2	UQCRC2	7.23e-132
TM	comp8919_c1_seq2	Ubiquitin carboxyl-terminal hydrolase 22	usp22	0
TM	comp9851_c0_seq2	Ubiquitin carboxyl-terminal hydrolase 36	USP36	8.57e-29
TM	comp13039_c0_seq2	Inactive ubiquitin carboxyl-terminal hydrolase 54	USP54	1.72e-50
TM	comp11044_c0_seq13	Utrophin	UTRN	1.61e-39
TM	comp4754_c0_seq2	U2AFM_MOUSE U2 small nuclear ribonucleoprotein auxiliary factor 35 kDa subunit-related protein 2	Zrsr2	6.39e-94
TM	comp24984_c0_seq4	Na(+)/H(+) exchanger beta	Na(+)/H(+) exchanger beta	1.01e-145

## Sheet: TableS5
Table S5: List of differentially expressed contigs with successful gene annotation between sneaker male (SM) and female (F) of T. delaisi.
Upregulation	contig identifier	Gene name	Gene symbol	E-value
F	comp39959_c0_seq6	ATP-binding cassette sub-family D member 1	ABCD1	7.11e-47
F	comp70691_c0_seq1	Ankyrin repeat and BTB/POZ domain-containing protein 2	ABTB2	1.23e-93
F	comp2172_c0_seq1	Putative adenosylhomocysteinase 2	Ahcyl1	0
F	comp13418_c1_seq1	Brain-specific angiogenesis inhibitor 1-associated protein 2	Baiap2	1.53e-18
F	comp6167_c0_seq1	Uncharacterized protein C7orf51 homolog	C7orf51	2.71e-27
F	comp14988_c0_seq2	Calcyclin-binding protein	Cacybp	1.56e-52
F	comp12268_c0_seq1	CDC42 small effector protein 2	CDC42SE2	1.61e-25
F	comp19295_c0_seq18	CUB and sushi domain-containing protein 2	CSMD2	0
F	comp25847_c0_seq10	CUB and sushi domain-containing protein 3	CSMD3	0
F	comp58029_c0_seq2	Protein dispatched homolog 2	disp2	5.12e-155
F	comp8760_c0_seq1	Discs large homolog 1-like protein	dlg1l	1.5e-122
F	comp87651_c0_seq1	Ectonucleoside triphosphate diphosphohydrolase 2	ENTPD2	3.66e-36
F	comp17184_c0_seq1	Ephrin type-A receptor 4	Epha4	6.16e-63
F	comp89333_c0_seq1	Protein FAM169A	FAM169A	2.14e-46
F	comp22483_c0_seq2	Protein FAM3A	FAM3A	7e-33
F	comp18205_c0_seq2	Forkhead box protein B1	foxb1	2.66e-98
F	comp79088_c0_seq2	Interferon-induced very large GTPase 1	GVINP1	2.18e-14
F	comp86964_c0_seq1	HEAT6_DANRE HEAT repeat-containing protein 6	heatr6	4.02e-23
F	comp2208_c1_seq6	Intersectin-1	ITSN1	8.77e-96
F	comp5608_c0_seq2	Uncharacterized protein KIAA0247	KIAA0247	6.69e-50
F	comp952_c0_seq5	LIMC1_MOUSE LIM and calponin homology domains-containing protein 1	Limch1	8.36e-120
F	comp12263_c0_seq7	Latrophilin-3	LPHN3	0
F	comp21356_c0_seq4	Leucine-rich repeat-containing protein 68	lrrc68	3.43e-56
F	comp47692_c1_seq1	DNA-3-methyladenine glycosylase	MPG	6.43e-63
F	comp10802_c0_seq3	RNA-binding protein Musashi homolog 2	Msi2	1.09e-117
F	comp816_c2_seq5	NK-tumor recognition protein	NKTR	8.81e-16
F	comp6302_c1_seq2	RNA-binding protein Nova-1	Nova1	1.87e-48
F	comp6827_c0_seq8	Phosphofurin acidic cluster sorting protein 1	Pacs1	4.75e-75
F	comp130583_c0_seq1	[Pyruvate dehydrogenase [lipoamide]] kinase isozyme 2, mitochondrial ,OS=Rattus norvegicus ,Pdk2 ,PE=1 SV=1	PDK2	3.16e-67
F	comp49967_c0_seq1	PDZD2_HUMAN PDZ domain-containing protein 2	PDZD2	5.33e-42
F	comp12278_c0_seq2	Podocalyxin-like protein 2	PODXL2	1.85e-36
F	comp27717_c0_seq9	Retrovirus-related Pol polyprotein from transposon 297	pol	8.94e-43
F	comp2133_c0_seq6	cAMP-dependent protein kinase type II-beta regulatory subunit	PRKAR2B	6.56e-95
F	comp35069_c0_seq3	Ran GTPase-activating protein 1	rangap1	5.14e-76
F	comp4185_c1_seq2	Round spermatid basic protein 1-like	rsbn1l	2.53e-164
F	comp38065_c0_seq4	SEC23-interacting protein	SEC23IP	0
F	comp2587_c3_seq1	Serine/threonine-protein kinase SIK3 homolog	SIK3	4.68e-106
F	comp60688_c0_seq3	Equilibrative nucleoside transporter 1	SLC29A1	5.66e-104
F	comp1639_c0_seq9	Transcription elongation factor B polypeptide 2	Tceb2	1.53e-32
F	comp3849_c1_seq4	Tribbles homolog 2	TRIB2	1.84e-154
F	comp3849_c1_seq1	Tribbles homolog 2	TRIB2	1.84e-154
F	comp18310_c0_seq1	Ubiquitin-associated domain-containing protein 1	ubac1	5.31e-105
F	comp36305_c0_seq4	Protein unc-13 homolog A	UNC13A	6.68e-136
F	comp39266_c0_seq2	WDR82_DANRE WD repeat-containing protein 82	wdr82	2.88e-115
F	comp41935_c0_seq11	Zinc finger CCCH domain-containing protein 14	zc3h14	5.49e-88
F	comp86325_c0_seq1	Zinc finger protein 385B	znf385b	4.38e-52
SM	comp12087_c0_seq5	Activin receptor type-1B	ACVR1B	4.55e-85
SM	comp2124_c0_seq9	S-adenosylmethionine decarboxylase proenzyme	amd1	3.89e-156
SM	comp7743_c2_seq2	Ankyrin-2	Ank2	1.12e-17
SM	comp5067_c0_seq2	Ankyrin repeat and KH domain-containing protein 1	ANKHD1	2.39e-13
SM	comp4044_c1_seq12	Amyloid beta A4 precursor protein-binding family B member 2	Apbb2	2.68e-94
SM	comp7389_c0_seq2	ADP-ribosylation factor 3	arf3	5.43e-59
SM	comp37124_c0_seq1	Rho GTPase-activating protein 40	ARHGAP40	3.21e-25
SM	comp39065_c0_seq6	AT-rich interactive domain-containing protein 1A	Arid1a	1.14e-25
SM	comp15022_c0_seq4	Caytaxin	Atcay	4.71e-11
SM	comp212677_c0_seq2	Ubiquitin-like modifier-activating enzyme ATG7	ATG7	5.07e-65
SM	comp104033_c0_seq1	Brain-specific angiogenesis inhibitor 1-associated protein 2-like protein 2	baiap2l2	1.35e-15
SM	comp28367_c0_seq3	BolA-like protein 2	Bola2	5.93e-11
SM	comp25428_c0_seq1	Uncharacterized protein C18orf8	C18orf8	9.96e-125
SM	comp8877_c0_seq1	CaiB/baiF CoA-transferase family protein C7orf10	C7orf10	2.12e-82
SM	comp6167_c0_seq2	Uncharacterized protein C7orf51 homolog	C7orf51	2.7e-27
SM	comp142620_c0_seq1	Uncharacterized protein C8orf41	C8orf41	2.62e-29
SM	comp8172_c2_seq1	Peripheral plasma membrane protein CASK	Cask	3.54e-11
SM	comp5216_c0_seq3	Coiled-coil domain-containing protein 136	CCDC136	8.07e-27
SM	comp11126_c0_seq14	CD226_MOUSE CD226 antigen	Cd226	3.87e-20
SM	comp135862_c0_seq2	Cadherin-22	Cdh22	1.91e-131
SM	comp109271_c0_seq2	CLIP-associating protein 1	clasp1	6.11e-16
SM	comp1017_c0_seq7	CCR4-NOT transcription complex subunit 1	cnot1	0
SM	comp59999_c0_seq1	CCR4-NOT transcription complex subunit 2	Cnot2	4.35e-16
SM	comp18286_c1_seq1	Collagen alpha-1(I) chain	COL1A1	1.71e-132
SM	comp108475_c0_seq1	Collagen alpha-1(I) chain	COL1A1	8.65e-113
SM	comp129291_c0_seq1	Collagen alpha-1(I) chain	COL1A1	3.28e-35
SM	comp55913_c0_seq1	Collagen alpha-2(I) chain	col1a2	1.19e-155
SM	comp171155_c0_seq2	Collagen alpha-2(I) chain	col1a2	3.63e-27
SM	comp274906_c0_seq1	Collagen alpha-1(II) chain	Col2a1	4.32e-17
SM	comp22327_c0_seq1	Cysteine-rich protein 2	Crip2	2.23e-90
SM	comp7936_c0_seq2	Chondroitin sulfate proteoglycan 5	Cspg5	4.82e-13
SM	comp6110_c1_seq5	Disabled homolog 1	DAB1	2.51e-99
SM	comp152074_c0_seq1	DNA damage-inducible transcript 4 protein	ddit4	1.35e-35
SM	comp6695_c2_seq8	Diacylglycerol kinase beta	DGKB	0
SM	comp19616_c0_seq4	Disks large homolog 5	DLG5	0
SM	comp105486_c0_seq2	Homeobox protein Dlx1a	dlx1a	9.85e-101
SM	comp48867_c0_seq1	Eukaryotic translation initiation factor 3 subunit E-B	eif3eb	1.01e-179
SM	comp8234_c0_seq5	ELMO domain-containing protein 3	ELMOD3	5.42e-88
SM	comp6373_c0_seq8	Fatty acid desaturase 2	fads2	1.23e-108
SM	comp10322_c1_seq1	Protein NOXP20	FAM114A1	1.07e-105
SM	comp7166_c0_seq8	Protein FAM171A2	fam171a2	4.14e-49
SM	comp216242_c0_seq1	Procollagen galactosyltransferase 1	Glt25d1	6.19e-61
SM	comp32129_c0_seq2	Glutamate receptor delta-1 subunit	GRID1	6.54e-138
SM	comp59756_c0_seq5	Heat shock 70 kDa protein 1	Heat shock 70 kDa	2.24e-49
SM	comp3507_c0_seq1	HEAT repeat-containing protein 5A	heatr5a	3.64e-170
SM	comp262_c0_seq2	Heterogeneous nuclear ribonucleoprotein A1	HNRNPA1	5.04e-67
SM	comp9726_c0_seq5	E3 ubiquitin-protein ligase HUWE1	HUWE1	2.41e-130
SM	comp25911_c0_seq6	Islet cell autoantigen 1	Ica1	2.72e-145
SM	comp145204_c0_seq2	Inner centromere protein	incenp	7.33e-30
SM	comp13457_c0_seq1	Interferon regulatory factor 2-binding protein 2-B	irf2bp2b	2.71e-36
SM	comp55778_c0_seq1	BTB/POZ domain-containing protein KCTD12	Kctd12	4.54e-49
SM	comp2406_c0_seq9	Kinesin light chain 1	Klc1	1.03e-69
SM	comp44904_c1_seq1	Leucine-rich repeat neuronal protein 1	LRRN1	2.55e-19
SM	comp6854_c1_seq2	Mannosyl-oligosaccharide 1,2-alpha-mannosidase IB ,OS=Mus musculus ,Man1a2 ,PE=2 SV=1	Man1a2	8.43e-67
SM	comp21272_c0_seq2	Microtubule-associated protein RP/EB family member 1	Mapre1	1.91e-42
SM	comp24011_c0_seq8	Major facilitator superfamily domain-containing protein 3	MFSD3	3.04e-55
SM	comp58977_c0_seq2	Putative helicase mov-10-B.2	mov10b.2	1.96e-57
SM	comp18895_c0_seq4	Myosin phosphatase Rho-interacting protein	MPRIP	6.22e-84
SM	comp81696_c0_seq2	Sodium-dependent glucose transporter 1	naglt1	1.69e-34
SM	comp149589_c0_seq1	Nicotinamide phosphoribosyltransferase	NAMPT	7.46e-97
SM	comp52170_c0_seq3	Nuclear prelamin A recognition factor	narf	3.63e-66
SM	comp46152_c0_seq4	NIPA-like protein 2	NIPAL2	5.8e-80
SM	comp28564_c0_seq4	Nodal modulator 1	Nomo1	2.5e-69
SM	comp2957_c0_seq18	Noelin-2	OLFM2	0
SM	comp11525_c0_seq7	Protocadherin-19	Pcdh19	0
SM	comp197819_c0_seq1	Twinkle protein, mitochondrial ,OS=Gallus gallus ,PEO1 ,PE=2 SV=1	PEO1	1.9e-93
SM	comp19143_c0_seq1	Phosphatase and actin regulator 3	Phactr3	1.76e-98
SM	comp4670_c0_seq3	Peptidase inhibitor 16	Pi16	2.69e-45
SM	comp16028_c0_seq5	PRDM2_RAT PR domain zinc finger protein 2	Prdm2	2.23e-26
SM	comp2133_c0_seq1	cAMP-dependent protein kinase type II-beta regulatory subunit	PRKAR2B	6.44e-95
SM	comp107888_c0_seq1	Protein arginine N-methyltransferase 2	prmt2	4.32e-116
SM	comp64804_c0_seq1	Proline-rich protein 18	Prr18	2.71e-13
SM	comp28329_c0_seq4	PH and SEC7 domain-containing protein 1	Psd	5.85e-51
SM	comp2205_c0_seq4	Receptor-type tyrosine-protein phosphatase zeta	Ptprz1	3.21e-138
SM	comp8551_c1_seq1	Ras-related protein Rab-33A	Rab33a	6.54e-89
SM	comp8781_c0_seq1	Ras-related protein Rap-1b	rap1b	6.02e-86
SM	comp12345_c0_seq2	Ras-related protein Rap-2a	RAP2A	3.13e-55
SM	comp45303_c0_seq7	RING finger protein 31	Rnf31	3.58e-44
SM	comp906_c0_seq1	40S ribosomal protein S6	rps6	2.86e-37
SM	comp1043_c2_seq7	Reticulon-4 receptor-like 2	Rtn4rl2	1.59e-95
SM	comp4608_c0_seq1	Calcium-binding mitochondrial carrier protein SCaMC-2	slc25a25	9.23e-63
SM	comp45549_c0_seq8	Sorting nexin-5	Snx5	1.22e-77
SM	comp22495_c0_seq3	Transcription factor Sox-8	sox8	1.55e-158
SM	comp181837_c0_seq2	Signal-transducing adaptor protein 2	STAP2	6.17e-22
SM	comp85769_c0_seq1	Synaptotagmin-9	Syt9	5.05e-52
SM	comp36913_c0_seq3	Transmembrane protein 184B	TMEM184B	2.54e-82
SM	comp8102_c0_seq3	TOX4B_XENLA TOX high mobility group box family member 4-B	tox4-b	1.38e-61
SM	comp63598_c0_seq2	Tripartite motif-containing protein 46	TRIM46	6.69e-44
SM	comp57109_c0_seq1	E3 ubiquitin-protein ligase TRIM9	TRIM9	2.85e-53
SM	comp2433_c0_seq10	Protein tweety homolog 3	ttyh3	0
SM	comp2433_c0_seq5	Protein tweety homolog 3	ttyh3	1.81e-165
SM	comp1164_c0_seq8	Tubby protein homolog	Tub	2.08e-148
SM	comp2689_c0_seq3	Cytochrome b-c1 complex subunit 10	Uqcr11	1.36e-15

## Sheet: TableS6
Table S6: List of differentially expressed contigs with successful gene annotation between territorial male (TM) and female (F) of T. delaisi.
Upregulation	contig identifier	Gene name	Gene symbol	E-value
F	comp69671_c0_seq3	ATP-binding cassette sub-family B member 8	abcb8	0
F	comp2039_c1_seq3	Voltage-dependent T-type calcium channel subunit alpha-1I	Cacna1i	1.54e-81
F	comp8588_c1_seq5	Carnitine O-palmitoyltransferase 1	CPT1A	0
F	comp87651_c0_seq1	Ectonucleoside triphosphate diphosphohydrolase 2	ENTPD2	3.66e-36
F	comp17184_c0_seq1	Ephrin type-A receptor 4	Epha4	6.16e-63
F	comp6648_c0_seq4	Protein FAM73A	fam73a	7.96e-34
F	comp20202_c0_seq4	Protocadherin Fat 1	FAT1	0
F	comp204421_c0_seq1	Retroviral integration site protein Fli-1 homolog	fli1	2.88e-29
F	comp16182_c0_seq5	Proto-oncogene c-Fos	fos	1.78e-110
F	comp128046_c0_seq3	Integral membrane protein GPR155	GPR155	1.16e-74
F	comp294_c0_seq20	IQEC3_RAT IQ motif and SEC7 domain-containing protein 3	Iqsec3	8.5e-148
F	comp47622_c0_seq1	Vascular endothelial growth factor receptor 2	kdr	2.51e-163
F	comp55990_c0_seq1	Laminin subunit beta-1	LAMB1	2.27e-70
F	comp5587_c1_seq1	Leucine-zipper-like transcriptional regulator 1	LZTR1	6.18e-105
F	comp21259_c0_seq1	Microtubule-actin cross-linking factor 1	Macf1	9.12e-167
F	comp20540_c0_seq1	E3 ubiquitin-protein ligase mib1	mib1	7.1e-54
F	comp37446_c0_seq2	RNA-binding protein Musashi homolog 1	Msi1	1.48e-51
F	comp28150_c0_seq8	[Pyruvate dehydrogenase [acetyl-transferring]]-phosphatase 1	PDP1	3.05e-109
F	comp15039_c0_seq1	Plexin-B2	PLXNB2	5.97e-48
F	comp11132_c0_seq8	Serine/threonine-protein phosphatase 5	Ppp5c	5.51e-79
F	comp34939_c0_seq2	Ras-related protein Rap-1b	Rap1b	7.6e-22
F	comp15663_c2_seq20	Rap1 GTPase-activating protein 1	RAP1GAP	7.1e-33
F	comp49780_c0_seq3	RNA-binding protein 28	RBM28	2.19e-19
F	comp5197_c0_seq6	Semaphorin-4C	Sema4c	0
F	comp63833_c0_seq1	Very long-chain acyl-CoA synthetase	SLC27A2	2.39e-133
F	comp22495_c0_seq1	Transcription factor Sox-10	sox10	1.6e-89
F	comp5002_c1_seq4	Transcription factor 7-like 2	TCF7L2	0
F	comp4202_c0_seq1	Tumor suppressor candidate 5 homolog	tusc5	9.91e-19
F	comp21890_c0_seq11	Ubiquitin-associated domain-containing protein 1	UBAC1	1.55e-61
F	comp36305_c0_seq4	Protein unc-13 homolog A	UNC13A	6.68e-136
TM	comp1591_c0_seq4	Alpha-adducin	Add1	0
TM	comp3490_c0_seq4	Arf-GAP with GTPase, ANK repeat and PH domain-containing protein 3	Agap3	8.78e-15
TM	comp15681_c0_seq3	Aldehyde dehydrogenase family 1 member L1	aldh1l1	0
TM	comp75906_c0_seq3	Anoctamin-9	ANO9	5.55e-109
TM	comp15022_c0_seq4	Caytaxin	Atcay	4.71e-11
TM	comp19905_c0_seq8	Axin-2	axin2	0
TM	comp17292_c0_seq7	UPF0472 protein C16orf72 homolog	C16orf72	1.91e-117
TM	comp47336_c0_seq3	Uncharacterized protein C4orf29 homolog	C4orf29	4.52e-42
TM	comp2_c1_seq14	Calcium/calmodulin-dependent protein kinase type II subunit delta	CAMK2D	9.05e-83
TM	comp1017_c0_seq7	CCR4-NOT transcription complex subunit 1	cnot1	0
TM	comp59999_c0_seq1	CCR4-NOT transcription complex subunit 2	Cnot2	4.35e-16
TM	comp171155_c0_seq2	Collagen alpha-2(I) chain	col1a2	3.63e-27
TM	comp28945_c0_seq1	mRNA-decapping enzyme 2	DCP2	3.17e-137
TM	comp9179_c0_seq11	Disco-interacting protein 2 homolog C	DIP2C	6.14e-40
TM	comp22235_c0_seq3	Protein deltex-1	Dtx1	4.02e-173
TM	comp57447_c0_seq1	FH1/FH2 domain-containing protein 3	FHOD3	9.97e-13
TM	comp1343_c1_seq7	GON-4-like protein	GON4L	3.63e-47
TM	comp16971_c0_seq6	G-protein-signaling modulator 1	Gpsm1	0
TM	comp329_c0_seq1	Glutamate receptor 3	Gria3	2.87e-34
TM	comp9075_c0_seq2	Histone deacetylase 2	HDAC2	5.06e-54
TM	comp5344_c0_seq11	Heterogeneous nuclear ribonucleoprotein L	HNRNPL	7.18e-52
TM	comp27246_c0_seq3	Protein KIAA0284 homolog	KIAA0284	4.32e-52
TM	comp21259_c0_seq4	Microtubule-actin cross-linking factor 1	Macf1	1.19e-111
TM	comp158156_c0_seq2	Protein MICAL-3	MICAL3	1.01e-124
TM	comp19921_c0_seq4	MKL/myocardin-like protein 1	Mkl1	7.87e-50
TM	comp14813_c0_seq8	Myelin transcription factor 1-like protein	Myt1l	9.48e-32
TM	comp10243_c0_seq5	Neuron navigator 3	nav3	0
TM	comp58825_c0_seq4	Next to BRCA1 gene 1 protein	Nbr1	5.7e-105
TM	comp20129_c0_seq2	Neuronal calcium sensor 1	Ncs1	1.28e-103
TM	comp31226_c0_seq5	Neurogenic differentiation factor 2	Neurod2	2.48e-65
TM	comp43287_c0_seq1	Neurofibromin	Nf1	9.84e-51
TM	comp18589_c0_seq7	Nuclear pore complex protein Nup160	NUP160	0
TM	comp2052_c0_seq9	Oxidation resistance protein 1	Oxr1	1.16e-91
TM	comp902_c0_seq17	Phosphatidylinositol-binding clathrin assembly protein	Picalm	7.15e-46
TM	comp902_c0_seq5	Phosphatidylinositol-binding clathrin assembly protein	PICALM	7.7e-44
TM	comp45911_c0_seq1	Phospholipid scramblase 1	Plscr1	5.57e-83
TM	comp53344_c0_seq3	Protein O-mannosyl-transferase 2	Pomt2	5.22e-32
TM	comp4423_c0_seq2	Protein kinase C delta type	PRKCD	0
TM	comp19316_c0_seq2	Proteasome subunit beta type-1-B	psmb1-B	2.11e-122
TM	comp2950_c0_seq2	Poly(U)-binding-splicing factor PUF60	Puf60	2.93e-47
TM	comp37670_c0_seq2	Ras-related protein Rab-9A	RAB9A	7.41e-90
TM	comp10866_c0_seq1	Ras-specific guanine nucleotide-releasing factor RalGPS1	RALGPS1	1.71e-64
TM	comp15663_c2_seq21	Rap1 GTPase-activating protein 1	RAP1GAP	3.18e-35
TM	comp962_c0_seq1	60S ribosomal protein L17	Rpl17	9.93e-27
TM	comp17427_c0_seq1	Iporin	RUSC2	1.77e-12
TM	comp37151_c0_seq3	Scm-like with four MBT domains protein 2	Sfmbt2	2.4e-28
TM	comp35869_c0_seq1	Small G protein signaling modulator 1	Sgsm1	1.95e-137
TM	comp150092_c0_seq1	Uncharacterized protein KIAA1522 homolog	si:ch211-194e15.5	1.31e-15
TM	comp53013_c0_seq3	Uncharacterized protein C19orf12 homolog	si:ch211-238a12.2	1.22e-37
TM	comp3605_c0_seq8	Sodium- and chloride-dependent taurine transporter	SLC6A6	1.32e-159
TM	comp129589_c0_seq2	Transcription factor Sp9	sp9	2.29e-62
TM	comp737_c0_seq6	Single-stranded DNA-binding protein 3	Ssbp3	6.39e-71
TM	comp56323_c0_seq1	Somatostatin receptor type 1	SSTR1	4.82e-107
TM	comp17564_c0_seq11	Transforming growth factor beta-2	TGFB2	1.09e-140
TM	comp24416_c0_seq1	Transmembrane protein 56-B	tmem56-b	2.24e-33
TM	comp134764_c0_seq1	Trafficking protein particle complex subunit 10	TRAPPC10	3.8e-13
TM	comp3194_c0_seq1	Protein tweety homolog 1	ttyh1	4.74e-24
TM	comp3194_c0_seq5	Protein tweety homolog 1	ttyh1	4.23e-17
TM	comp31319_c0_seq4	Ubiquitin carboxyl-terminal hydrolase 3	Usp3	1.18e-41
TM	comp100370_c0_seq2	USP6 N-terminal-like protein	USP6NL	2.18e-61
TM	comp105525_c0_seq3	XK-related protein 6	Xkr6	1.92e-33
TM	comp59368_c0_seq5	Zinc finger protein 821	ZNF821	3.35e-42

## Sheet: TableS7
Table S7: Posterior probability of differential expression of each ‘candidate gene’ isoform for each of the comparisons. Gene name and description as well as T. delaisi transcriptome contig identifier are provided. Probabilities marked in red were found to be significantly differentially expressed, but only the grey cell were differentially expressed after exclusion of differentially expressed co…
Candidate gene	gene name	description	contig identifier	TMvsSM	TMvsF	SMvsF
gnrh	gnrh1	Progonadoliberin-1	comp9402_c0_seq1	0.12	0.01	0.02
	gnrh2	Progonadoliberin-2	comp148700_c0_seq1	0.05	0.04	0.01
	gnrh3	Progonadoliberin-3	comp27344_c1_seq1	0.01	0.01	0.01
	GNRHR	Gonadotropin-releasing hormone receptor	comp294860_c0_seq1	0	0	0.04
	GNRHR2	Gonadotropin-releasing hormone II receptor	comp288075_c0_seq1	0	0	0
epd	epd	Ependymin	comp51328_c0_seq8	0	0.04	0.09
			comp51328_c0_seq9	0.19	0.02	0.02
	epd1	Ependymin-1	comp163_c0_seq1	0	0	0
	epd2	Ependymin-2	comp61220_c0_seq3	0.03	0.02	0.02
	Egr1	Early growth response protein 1	comp40122_c0_seq2	0	0	0.04
egr1			comp7947_c0_seq1	0	0	0
			comp7947_c0_seq10	0.01	0.01	0.01
			comp7947_c0_seq3	0.05	0.04	0.11
			comp7947_c0_seq4	0.01	0	0
			comp7947_c0_seq6	0.03	0.02	0.03
			comp7947_c0_seq8	0.01	0	0.01
			comp7947_c0_seq9	0	0	0
	EGR2	Early growth response protein 2	comp162879_c0_seq1	0.04	0.09	0.04
			comp165693_c0_seq1	0	0	0.06
			comp165693_c0_seq2	0.02	0.49	0.57
			comp30122_c0_seq2	0.01	0	0
	egr2b	Early growth response protein 2b	comp30122_c0_seq1	0.01	0	0.02
	Egr3	Early growth response protein 3	comp144_c0_seq1	0.01	0.01	0.01
			comp96912_c0_seq1	0.01	0.02	0.12
gal	Galr1	Galanin receptor type 1	comp41651_c0_seq2	0.01	0.01	0.02
			comp191706_c0_seq1	0.02	0.01	0
	GALR2	Galanin receptor type 2	comp36066_c0_seq1	0.01	0.01	0
	GAL	Galanin peptides	comp10169_c0_seq2	0	0.32	0.45
cyp19a1	cyp19a1	Cytochrome P450 19 type 1	comp3309_c0_seq10	1	0.36	1
			comp3309_c0_seq11	0	0.9	1
			comp3309_c0_seq13	1	0	1
			comp3309_c0_seq14	0.03	0.14	0.02
			comp3309_c0_seq2	0.06	0.24	0.02
			comp3309_c0_seq3	0	0.66	0.93
			comp3309_c0_seq4	0.96	0.03	0.99
			comp3309_c0_seq5	0	0.99	0.02
			comp3309_c0_seq6	0.04	0.1	0.08
			comp3309_c0_seq7	1	0.07	0
			comp3309_c0_seq8	0.99	0.3	1
			comp3309_c0_seq9	0	0	0.09
sst	sst1	Somatostatin-1	comp21661_c0_seq1	0.13	0.01	0.14
			comp21661_c0_seq2	0.07	0.06	0.02
			comp21661_c0_seq3	0.17	0.01	0.05
			comp21661_c0_seq4	0.01	0.01	0.02
	sst1b	Somatostatin-1B	comp147_c1_seq1	0	0.01	0.03
	sst2	Somatostatin-2	comp15347_c0_seq1	0	0	0
	SSTR1	Somatostatin receptor type 1	comp56323_c0_seq1	0.02	1	0.06
	SSTR2	Somatostatin receptor type 2	comp147485_c0_seq1	0	0	0.07
			comp178052_c0_seq1	0	0.01	0.05
			comp180109_c0_seq1	0.06	0.02	0.01
			comp287660_c0_seq1	0	0	0
	SSTR3	Somatostatin receptor type 3	comp182154_c0_seq1	0.89	0.21	0.04
			comp222486_c0_seq1	0.03	0.04	0.1
	Sstr4	Somatostatin receptor type 4	comp31523_c0_seq1	0.01	0.02	0.03
	Sstr5	Somatostatin receptor type 5	comp217311_c0_seq1	0.13	0.66	0.03
			comp235303_c0_seq1	0	0.06	0.01
			comp41703_c0_seq1	0.05	0.03	0.03
avt	v1a1 (AVT1)	Vasotocin-neurophysin VT 1	comp17085_c0_seq1	0	0	0.12
	v1ar1 (AVTR)	[Arg8]-vasotocin receptor	comp264523_c0_seq1	0	0.03	0
	v1a2 (AVT2)	Vasotocin-neurophysin VT 2	comp26539_c0_seq1	0	0	0.02
	v1ar2 (AVTR)	[Arg8]-vasotocin receptor	comp288313_c0_seq1	0	0.01	0
